# Supplementary material for: Genomic signatures and evolutionary history of the endangered blue-crowned laughingthrush and other Garrulax species
Source: BMC Biol. 2022 Aug 24;20:188. doi: 10.1186/s12915-022-01390-4 (PMC9400264; doi:10.1186/s12915-022-01390-4)
Supplement: Supplementary file 2 — Additional file 2: Table S21. The heterozygosity rate of GCO, GSA, and the other 186 species. Table S23. Scaffolds belong to chromosome Z and W and the depth information of GCO. Table S24. Scaffolds belong to chromosome Z and W and the depth information of GSA. [file 12915_2022_1390_MOESM2_ESM.xlsx]

## Sheet: Table S21
Table S21. The heterozygosity rate of GCO, GSA, and the other 186 species.
Species	Common_Name	Kingdom	Heterozygosity_rate	Seq_Type	Source	DOI
Garrulax_courtoisi_GCO1	blue-crowned_laughingthrush	animal	0.002742	genome-wide	This study
Garrulax_courtoisi_GCO2	blue-crowned_laughingthrush	animal	0.00295079	genome-wide	This study
Garrulax_courtoisi_GCO3	blue-crowned_laughingthrush	animal	0.00261249	genome-wide	This study
Garrulax_courtoisi_GCO4	blue-crowned_laughingthrush	animal	0.00280854	genome-wide	This study
Garrulax_courtoisi_GCO6	blue-crowned_laughingthrush	animal	0.00291492	genome-wide	This study
Garrulax_courtoisi_GCO7	blue-crowned_laughingthrush	animal	0.00317515	genome-wide	This study
Garrulax_courtoisi_GCO8	blue-crowned_laughingthrush	animal	0.00318081	genome-wide	This study
Garrulax_courtoisi_GCO9	blue-crowned_laughingthrush	animal	0.00287903	genome-wide	This study
Garrulax_courtoisi_GCO10	blue-crowned_laughingthrush	animal	0.00305383	genome-wide	This study
Garrulax_courtoisi_GCO11	blue-crowned_laughingthrush	animal	0.00319601	genome-wide	This study
Garrulax_courtoisi_GCO12	blue-crowned_laughingthrush	animal	0.00273489	genome-wide	This study
Garrulax_courtoisi_GCO13	blue-crowned_laughingthrush	animal	0.00316823	genome-wide	This study
Garrulax_courtoisi_GCO14	blue-crowned_laughingthrush	animal	0.00276703	genome-wide	This study
Garrulax_courtoisi_GCO15	blue-crowned_laughingthrush	animal	0.00263268	genome-wide	This study
Garrulax_sannio_GSA1	white-browed_laughingthrush	animal	0.000238674	genome-wide	This study
Garrulax_sannio_GSA2	white-browed_laughingthrush	animal	0.00028802	genome-wide	This study
Garrulax_sannio_GSA3	white-browed_laughingthrush	animal	0.000282995	genome-wide	This study
Garrulax_sannio_GSA4	white-browed_laughingthrush	animal	0.000315186	genome-wide	This study
Garrulax_sannio_GSA5	white-browed_laughingthrush	animal	0.000323207	genome-wide	This study
Garrulax_sannio_GSA6	white-browed_laughingthrush	animal	0.000290401	genome-wide	This study
Garrulax_sannio_GSA7	white-browed_laughingthrush	animal	0.000267982	genome-wide	This study
Garrulax_sannio_GSA8	white-browed_laughingthrush	animal	0.000316	genome-wide	This study
Garrulax_sannio_GSA9	white-browed_laughingthrush	animal	0.00027467	genome-wide	This study
Garrulax_sannio_GSA10	white-browed_laughingthrush	animal	0.000300759	genome-wide	This study
Garrulax_sannio_GSA11	white-browed_laughingthrush	animal	0.000303345	genome-wide	This study
Abatus_agassizi	Sea_urchin	animal	0.00380223	RNAseq	Romiguier_2014	10.1038/nature13685
Abatus_agassizi	Sea_urchin	animal	0.00382962	RNAseq	Romiguier_2014	10.1038/nature13685
Abatus_cordatus	Sea_urchin	animal	0.00125958	RNAseq	Romiguier_2014	10.1038/nature13685
Abatus_cordatus	Sea_urchin	animal	0.00128802	RNAseq	Romiguier_2014	10.1038/nature13685
Abatus_cordatus	Sea_urchin	animal	0.00130703	RNAseq	Romiguier_2014	10.1038/nature13685
Abatus_cordatus	Sea_urchin	animal	0.00131069	RNAseq	Romiguier_2014	10.1038/nature13685
Abatus_cordatus	Sea_urchin	animal	0.00132474	RNAseq	Romiguier_2014	10.1038/nature13685
Abatus_cordatus	Sea_urchin	animal	0.00143321	RNAseq	Romiguier_2014	10.1038/nature13685
Abatus_cordatus	Sea_urchin	animal	0.0014526	RNAseq	Romiguier_2014	10.1038/nature13685
Abatus_cordatus	Sea_urchin	animal	0.0015233	RNAseq	Romiguier_2014	10.1038/nature13685
Acinonyx_jubatus	Cheetah	animal	0.0002	genome-wide	Dobrynin_2015	10.1186/s13059-015-0837-4
Ailuropoda_melanoleuca	Giant_panda	animal	0.00135	genome-wide	Leffler_2012	10.1371/journal.pbio.1001388
Allolobophora_chlorotica_L1	Green_worm	animal	0.0112355	RNAseq	Romiguier_2014	10.1038/nature13685
Allolobophora_chlorotica_L1	Green_worm	animal	0.0158044	RNAseq	Romiguier_2014	10.1038/nature13685
Allolobophora_chlorotica_L2	Green_worm	animal	0.00838635	RNAseq	Romiguier_2014	10.1038/nature13685
Allolobophora_chlorotica_L2	Green_worm	animal	0.00861972	RNAseq	Romiguier_2014	10.1038/nature13685
Allolobophora_chlorotica_L2	Green_worm	animal	0.00901459	RNAseq	Romiguier_2014	10.1038/nature13685
Allolobophora_chlorotica_L2	Green_worm	animal	0.00939504	RNAseq	Romiguier_2014	10.1038/nature13685
Allolobophora_chlorotica_L2	Green_worm	animal	0.00995266	RNAseq	Romiguier_2014	10.1038/nature13685
Allolobophora_chlorotica_L2	Green_worm	animal	0.0101449	RNAseq	Romiguier_2014	10.1038/nature13685
Allolobophora_chlorotica_L2	Green_worm	animal	0.0115725	RNAseq	Romiguier_2014	10.1038/nature13685
Allolobophora_chlorotica_L2	Green_worm	animal	0.0116441	RNAseq	Romiguier_2014	10.1038/nature13685
Allolobophora_chlorotica_L4	Green_worm	animal	0.0107779	RNAseq	Romiguier_2014	10.1038/nature13685
Allolobophora_chlorotica_L4	Green_worm	animal	0.0110211	RNAseq	Romiguier_2014	10.1038/nature13685
Amphimedon_queenslandica	Sponge	animal	0.0237	genome-wide	Leffler_2012	10.1371/journal.pbio.1001388
Anas_platyrhynchos	Mallard	animal	0.00261	genome-wide	Huang_2013	10.1038/ng.2657
Anopheles_gambiae	African_malaria_mosquito	animal	0.0301483	genome-wide	Corbett-Detig_2015	10.1371/journal.pbio.1002112
Apis_mellifera_scutellata	African_honey_bee	animal	0.00622493	genome-wide	Corbett-Detig_2015	10.1371/journal.pbio.1002112
Aporrectodea_icterica	Earthworm	animal	0.00869724	RNAseq	Romiguier_2014	10.1038/nature13685
Aporrectodea_icterica	Earthworm	animal	0.00881268	RNAseq	Romiguier_2014	10.1038/nature13685
Aptenodytes_patagonicus	King_penguin	animal	0.00072018	RNAseq	Romiguier_2014	10.1038/nature13685
Aptenodytes_patagonicus	King_penguin	animal	0.000721456	RNAseq	Romiguier_2014	10.1038/nature13685
Aptenodytes_patagonicus	King_penguin	animal	0.00073271	RNAseq	Romiguier_2014	10.1038/nature13685
Aptenodytes_patagonicus	King_penguin	animal	0.000751613	RNAseq	Romiguier_2014	10.1038/nature13685
Aptenodytes_patagonicus	King_penguin	animal	0.000762832	RNAseq	Romiguier_2014	10.1038/nature13685
Aptenodytes_patagonicus	King_penguin	animal	0.000766675	RNAseq	Romiguier_2014	10.1038/nature13685
Aptenodytes_patagonicus	King_penguin	animal	0.000815297	RNAseq	Romiguier_2014	10.1038/nature13685
Aptenodytes_patagonicus	King_penguin	animal	0.000867793	RNAseq	Romiguier_2014	10.1038/nature13685
Aptenodytes_patagonicus	King_penguin	animal	0.00215508	RNAseq	Romiguier_2014	10.1038/nature13685
Aptenodytes_patagonicus	King_penguin	animal	0.00270429	RNAseq	Romiguier_2014	10.1038/nature13685
Apteryx_mantelli	Kiwi	animal	0.0015	genome-wide	Le_Duc_2015	10.1186/s13059-015-0711-4
Arabidopsis_thaliana	Arabidopsis	plant	0.00315163	genome-wide	Corbett-Detig_2015	10.1371/journal.pbio.1002112
Armadillidium_nasatum	Woodlouse	animal	0.00526628	RNAseq	Romiguier_2014	10.1038/nature13685
Armadillidium_nasatum	Woodlouse	animal	0.00678164	RNAseq	Romiguier_2014	10.1038/nature13685
Armadillidium_vulgare	Woodlouse	animal	0.00233631	RNAseq	Romiguier_2014	10.1038/nature13685
Armadillidium_vulgare	Woodlouse	animal	0.00342175	RNAseq	Romiguier_2014	10.1038/nature13685
Armadillidium_vulgare	Woodlouse	animal	0.00381329	RNAseq	Romiguier_2014	10.1038/nature13685
Armadillidium_vulgare	Woodlouse	animal	0.00430015	RNAseq	Romiguier_2014	10.1038/nature13685
Armadillidium_vulgare	Woodlouse	animal	0.00432397	RNAseq	Romiguier_2014	10.1038/nature13685
Armadillidium_vulgare	Woodlouse	animal	0.00447427	RNAseq	Romiguier_2014	10.1038/nature13685
Armadillidium_vulgare	Woodlouse	animal	0.00499194	RNAseq	Romiguier_2014	10.1038/nature13685
Armadillidium_vulgare	Woodlouse	animal	0.00510975	RNAseq	Romiguier_2014	10.1038/nature13685
Armadillidium_vulgare	Woodlouse	animal	0.00539245	RNAseq	Romiguier_2014	10.1038/nature13685
Armadillidium_vulgare	Woodlouse	animal	0.00575402	RNAseq	Romiguier_2014	10.1038/nature13685
Artemia_franciscana	Brine_shrimp	animal	0.000783712	RNAseq	Romiguier_2014	10.1038/nature13685
Artemia_franciscana	Brine_shrimp	animal	0.00117893	RNAseq	Romiguier_2014	10.1038/nature13685
Artemia_franciscana	Brine_shrimp	animal	0.00166301	RNAseq	Romiguier_2014	10.1038/nature13685
Artemia_franciscana	Brine_shrimp	animal	0.00173033	RNAseq	Romiguier_2014	10.1038/nature13685
Artemia_franciscana	Brine_shrimp	animal	0.00174753	RNAseq	Romiguier_2014	10.1038/nature13685
Artemia_franciscana	Brine_shrimp	animal	0.00199178	RNAseq	Romiguier_2014	10.1038/nature13685
Artemia_franciscana	Brine_shrimp	animal	0.00247702	RNAseq	Romiguier_2014	10.1038/nature13685
Artemia_franciscana	Brine_shrimp	animal	0.00253913	RNAseq	Romiguier_2014	10.1038/nature13685
Artemia_franciscana	Brine_shrimp	animal	0.0027482	RNAseq	Romiguier_2014	10.1038/nature13685
Artemia_franciscana	Brine_shrimp	animal	0.00291766	RNAseq	Romiguier_2014	10.1038/nature13685
Artemia_salina	Brine_shrimp	animal	0.000271734	RNAseq	Romiguier_2014	10.1038/nature13685
Artemia_salina	Brine_shrimp	animal	0.00214975	RNAseq	Romiguier_2014	10.1038/nature13685
Artemia_sinica	Brine_shrimp	animal	0.00200869	RNAseq	Romiguier_2014	10.1038/nature13685
Artemia_sinica	Brine_shrimp	animal	0.00201105	RNAseq	Romiguier_2014	10.1038/nature13685
Artemia_tibetana	Brine_shrimp	animal	0.00209742	RNAseq	Romiguier_2014	10.1038/nature13685
Artemia_tibetana	Brine_shrimp	animal	0.00220507	RNAseq	Romiguier_2014	10.1038/nature13685
Balaenoptera_acutorostrata	Minke_whale	animal	0.00061	genome-wide	Yim_2014	10.1038/ng.2835
Balaenoptera_physalus	Fin_whale	animal	0.00151	genome-wide	Yim_2014	10.1038/ng.2835
Bombyx_mandarina	Silkmoth	animal	0.027633	genome-wide	Corbett-Detig_2015	10.1371/journal.pbio.1002112
Bos_taurus	Cow	animal	0.00121295	genome-wide	Corbett-Detig_2015	10.1371/journal.pbio.1002112
Bostrycapulus_aculeatus	Slipper_shell	animal	0.0142816	RNAseq	Romiguier_2014	10.1038/nature13685
Bostrycapulus_aculeatus	Slipper_shell	animal	0.0179491	RNAseq	Romiguier_2014	10.1038/nature13685
Brachypodium_distachyon	Purple_false_brome	plant	0.0026707	genome-wide	Corbett-Detig_2015	10.1371/journal.pbio.1002112
Caenorhabditis_brenneri	C._brenneri	animal	0.00396077	RNAseq	Romiguier_2014	10.1038/nature13685
Caenorhabditis_brenneri	C._brenneri	animal	0.00430984	RNAseq	Romiguier_2014	10.1038/nature13685
Caenorhabditis_brenneri	C._brenneri	animal	0.00570893	RNAseq	Romiguier_2014	10.1038/nature13685
Caenorhabditis_brenneri	C._brenneri	animal	0.00678245	RNAseq	Romiguier_2014	10.1038/nature13685
Caenorhabditis_brenneri	C._brenneri	animal	0.00734968	RNAseq	Romiguier_2014	10.1038/nature13685
Caenorhabditis_brenneri	C._brenneri	animal	0.00738192	RNAseq	Romiguier_2014	10.1038/nature13685
Caenorhabditis_brenneri	C._brenneri	animal	0.00746241	RNAseq	Romiguier_2014	10.1038/nature13685
Caenorhabditis_brenneri	C._brenneri	animal	0.00837941	RNAseq	Romiguier_2014	10.1038/nature13685
Caenorhabditis_brenneri	C._brenneri	animal	0.0107627	RNAseq	Romiguier_2014	10.1038/nature13685
Caenorhabditis_brenneri	C._brenneri	animal	0.011839	RNAseq	Romiguier_2014	10.1038/nature13685
Caenorhabditis_briggsae	C._briggsae	animal	0.0015456	genome-wide	Corbett-Detig_2015	10.1371/journal.pbio.1002112
Caenorhabditis_elegans	C._elegans	animal	0.00209954	genome-wide	Corbett-Detig_2015	10.1371/journal.pbio.1002112
Caenorhabditis_sp10	C._elegans	animal	0.0107056	RNAseq	Romiguier_2014	10.1038/nature13685
Caenorhabditis_sp10	C._elegans	animal	0.0170036	RNAseq	Romiguier_2014	10.1038/nature13685
Camponotus_aethiops	Ant	animal	0.00150125	RNAseq	Romiguier_2014	10.1038/nature13685
Camponotus_aethiops	Ant	animal	0.00153694	RNAseq	Romiguier_2014	10.1038/nature13685
Camponotus_ligniperdus	Ant	animal	0.000659735	RNAseq	Romiguier_2014	10.1038/nature13685
Camponotus_ligniperdus	Ant	animal	0.000699583	RNAseq	Romiguier_2014	10.1038/nature13685
Camponotus_ligniperdus	Ant	animal	0.000756755	RNAseq	Romiguier_2014	10.1038/nature13685
Camponotus_ligniperdus	Ant	animal	0.000779278	RNAseq	Romiguier_2014	10.1038/nature13685
Canis_lupus	Gray_wolf	animal	0.00149131	genome-wide	Corbett-Detig_2015	10.1371/journal.pbio.1002112
Capsella_rubella	Pink_shepherd's_purse	plant	0.00326606	genome-wide	Corbett-Detig_2015	10.1371/journal.pbio.1002112
Carcinus_aestuarii	Mediterranean_green_crab	animal	0.00308962	RNAseq	Romiguier_2014	10.1038/nature13685
Carcinus_aestuarii	Mediterranean_green_crab	animal	0.00310196	RNAseq	Romiguier_2014	10.1038/nature13685
Cathartes_aura	Turkey_vulture	animal	0.00118	genome-wide	Li_2014	10.1186/s13059-014-0557-1
Chelonoidis_nigra	Galapagos_tortoise	animal	0.00051175	RNAseq	Romiguier_2014	10.1038/nature13685
Chelonoidis_nigra	Galapagos_tortoise	animal	0.000524275	RNAseq	Romiguier_2014	10.1038/nature13685
Chelonoidis_nigra	Galapagos_tortoise	animal	0.000554694	RNAseq	Romiguier_2014	10.1038/nature13685
Chelonoidis_nigra	Galapagos_tortoise	animal	0.00143862	RNAseq	Romiguier_2014	10.1038/nature13685
Chelonoidis_nigra	Galapagos_tortoise	animal	0.00153525	RNAseq	Romiguier_2014	10.1038/nature13685
Chlorocebus_aethiops_aethiops	African_green_monkey	animal	0.0008	genome-wide	Warren_2015	10.1101/gr.192922.115
Chlorocebus_aethiops_pygerythrus	Vervet_monkey	animal	0.0018	genome-wide	Warren_2015	10.1101/gr.192922.115
Ciona_intestinalis_A	Vase_tunicate	animal	0.00347977	RNAseq	Romiguier_2014	10.1038/nature13685
Ciona_intestinalis_A	Vase_tunicate	animal	0.00351809	RNAseq	Romiguier_2014	10.1038/nature13685
Ciona_intestinalis_A	Vase_tunicate	animal	0.00353003	RNAseq	Romiguier_2014	10.1038/nature13685
Ciona_intestinalis_A	Vase_tunicate	animal	0.0037451	RNAseq	Romiguier_2014	10.1038/nature13685
Ciona_intestinalis_A	Vase_tunicate	animal	0.00374759	RNAseq	Romiguier_2014	10.1038/nature13685
Ciona_intestinalis_A	Vase_tunicate	animal	0.0038416	RNAseq	Romiguier_2014	10.1038/nature13685
Ciona_intestinalis_A	Vase_tunicate	animal	0.0047175	RNAseq	Romiguier_2014	10.1038/nature13685
Ciona_intestinalis_A	Vase_tunicate	animal	0.0055564	RNAseq	Romiguier_2014	10.1038/nature13685
Ciona_intestinalis_A	Vase_tunicate	animal	0.00556034	RNAseq	Romiguier_2014	10.1038/nature13685
Ciona_intestinalis_A	Vase_tunicate	animal	0.0057485	RNAseq	Romiguier_2014	10.1038/nature13685
Ciona_intestinalis_B	Vase_tunicate	animal	0.01177	RNAseq	Romiguier_2014	10.1038/nature13685
Ciona_intestinalis_B	Vase_tunicate	animal	0.0119605	RNAseq	Romiguier_2014	10.1038/nature13685
Ciona_intestinalis_B	Vase_tunicate	animal	0.0121834	RNAseq	Romiguier_2014	10.1038/nature13685
Ciona_intestinalis_B	Vase_tunicate	animal	0.0128158	RNAseq	Romiguier_2014	10.1038/nature13685
Ciona_intestinalis_B	Vase_tunicate	animal	0.0128742	RNAseq	Romiguier_2014	10.1038/nature13685
Ciona_intestinalis_B	Vase_tunicate	animal	0.0129241	RNAseq	Romiguier_2014	10.1038/nature13685
Ciona_intestinalis_B	Vase_tunicate	animal	0.0130175	RNAseq	Romiguier_2014	10.1038/nature13685
Ciona_intestinalis_B	Vase_tunicate	animal	0.0131279	RNAseq	Romiguier_2014	10.1038/nature13685
Ciona_intestinalis_B	Vase_tunicate	animal	0.013221	RNAseq	Romiguier_2014	10.1038/nature13685
Ciona_intestinalis_B	Vase_tunicate	animal	0.013462	RNAseq	Romiguier_2014	10.1038/nature13685
Ciona_savignyi	Sea_squirt	animal	0.0801	genome-wide_(4-fold_degenerate_sites)	Leffler_2012	10.1371/journal.pbio.1001388
Citrullus_lanatus_lanatus	Watermelon	plant	0.00241097	genome-wide	Corbett-Detig_2015	10.1371/journal.pbio.1002112
Citrus_reticulata	Mandarin_orange	plant	0.0149627	genome-wide	Corbett-Detig_2015	10.1371/journal.pbio.1002112
Crepidula_fornicata	Common_slipper_shell	animal	0.00487649	RNAseq	Romiguier_2014	10.1038/nature13685
Crepidula_fornicata	Common_slipper_shell	animal	0.00519297	RNAseq	Romiguier_2014	10.1038/nature13685
Crepidula_fornicata	Common_slipper_shell	animal	0.00563133	RNAseq	Romiguier_2014	10.1038/nature13685
Crepidula_fornicata	Common_slipper_shell	animal	0.00575117	RNAseq	Romiguier_2014	10.1038/nature13685
Crepidula_fornicata	Common_slipper_shell	animal	0.00589348	RNAseq	Romiguier_2014	10.1038/nature13685
Crepidula_fornicata	Common_slipper_shell	animal	0.00590417	RNAseq	Romiguier_2014	10.1038/nature13685
Crepidula_fornicata	Common_slipper_shell	animal	0.00592584	RNAseq	Romiguier_2014	10.1038/nature13685
Crepidula_fornicata	Common_slipper_shell	animal	0.00595356	RNAseq	Romiguier_2014	10.1038/nature13685
Crepidula_plana	Eastern_white_slipper_snail	animal	0.0080201	RNAseq	Romiguier_2014	10.1038/nature13685
Crepidula_plana	Eastern_white_slipper_snail	animal	0.00819218	RNAseq	Romiguier_2014	10.1038/nature13685
Cucumis_sativus_var._hardwickii	Cucumber	plant	0.0132099	genome-wide	Corbett-Detig_2015	10.1371/journal.pbio.1002112
Culex_hortensis	Mosquito	animal	0.00866861	RNAseq	Romiguier_2014	10.1038/nature13685
Culex_hortensis	Mosquito	animal	0.00867368	RNAseq	Romiguier_2014	10.1038/nature13685
Culex_pipiens	Common_house_mosquito	animal	0.00141359	RNAseq	Romiguier_2014	10.1038/nature13685
Culex_pipiens	Common_house_mosquito	animal	0.00177386	RNAseq	Romiguier_2014	10.1038/nature13685
Culex_pipiens	Common_house_mosquito	animal	0.00188406	RNAseq	Romiguier_2014	10.1038/nature13685
Culex_pipiens	Common_house_mosquito	animal	0.00200492	RNAseq	Romiguier_2014	10.1038/nature13685
Culex_pipiens	Common_house_mosquito	animal	0.00232655	RNAseq	Romiguier_2014	10.1038/nature13685
Culex_pipiens	Common_house_mosquito	animal	0.00343654	RNAseq	Romiguier_2014	10.1038/nature13685
Culex_pipiens	Common_house_mosquito	animal	0.00358225	RNAseq	Romiguier_2014	10.1038/nature13685
Culex_pipiens	Common_house_mosquito	animal	0.00362505	RNAseq	Romiguier_2014	10.1038/nature13685
Culex_pipiens	Common_house_mosquito	animal	0.00409585	RNAseq	Romiguier_2014	10.1038/nature13685
Culex_pipiens	Common_house_mosquito	animal	0.00454037	RNAseq	Romiguier_2014	10.1038/nature13685
Culex_torrentium	Mosquito	animal	0.00461379	RNAseq	Romiguier_2014	10.1038/nature13685
Culex_torrentium	Mosquito	animal	0.00476711	RNAseq	Romiguier_2014	10.1038/nature13685
Cynoglossus_semilaevis	Tongue_sole	animal	0.00640178	genome-wide	Corbett-Detig_2015	10.1371/journal.pbio.1002112
Cystodites_dellechiajei_blue	Ascidean	animal	0.00292197	RNAseq	Romiguier_2014	10.1038/nature13685
Cystodites_dellechiajei_blue	Ascidean	animal	0.00604145	RNAseq	Romiguier_2014	10.1038/nature13685
Cystodites_dellechiajei_purple	Ascidean	animal	0.00510193	RNAseq	Romiguier_2014	10.1038/nature13685
Cystodites_dellechiajei_purple	Ascidean	animal	0.0052284	RNAseq	Romiguier_2014	10.1038/nature13685
Cystodites_dellechiajei_purple	Ascidean	animal	0.00541593	RNAseq	Romiguier_2014	10.1038/nature13685
Cystodites_dellechiajei_purple	Ascidean	animal	0.00568215	RNAseq	Romiguier_2014	10.1038/nature13685
Cystodites_dellechiajei_purple	Ascidean	animal	0.00794445	RNAseq	Romiguier_2014	10.1038/nature13685
Danio_rerio	Zebrafish	animal	0.00917396	genome-wide	Corbett-Detig_2015	10.1371/journal.pbio.1002112
Drosophila_melanogaster	Fruit_fly	animal	0.00871802	genome-wide	Corbett-Detig_2015	10.1371/journal.pbio.1002112
Drosophila_pseudoobscura	Fruit_fly	animal	0.0087201	genome-wide	Corbett-Detig_2015	10.1371/journal.pbio.1002112
Drosophila_pseudoobscura	Fruit_fly	animal	0.011	chromosome_(autosome)_non-coding	Leffler_2012	10.1371/journal.pbio.1001388
Drosophila_pseudoobscura	Fruit_fly	animal	0.012	chromosome_(autosome)_intronic	Leffler_2012	10.1371/journal.pbio.1001388
Drosophila_simulans	Fruit_fly	animal	0.0204	genome-wide_(autosome)_non-coding	Leffler_2012	10.1371/journal.pbio.1001388
Drosophila_simulans	Fruit_fly	animal	0.0212	genome-wide_(autosome)_intronic	Leffler_2012	10.1371/journal.pbio.1001388
Drosophila_simulans	Fruit_fly	animal	0.0352	genome-wide_(autosome)_synonymous	Leffler_2012	10.1371/journal.pbio.1001388
Echinocardium_cordatum_B2	Sea_potato	animal	0.0140505	RNAseq	Romiguier_2014	10.1038/nature13685
Echinocardium_cordatum_B2	Sea_potato	animal	0.0142112	RNAseq	Romiguier_2014	10.1038/nature13685
Echinocardium_cordatum_B2	Sea_potato	animal	0.0144578	RNAseq	Romiguier_2014	10.1038/nature13685
Echinocardium_cordatum_B2	Sea_potato	animal	0.0146598	RNAseq	Romiguier_2014	10.1038/nature13685
Echinocardium_cordatum_B2	Sea_potato	animal	0.014846	RNAseq	Romiguier_2014	10.1038/nature13685
Echinocardium_cordatum_B2	Sea_potato	animal	0.014874	RNAseq	Romiguier_2014	10.1038/nature13685
Echinocardium_cordatum_B2	Sea_potato	animal	0.0149722	RNAseq	Romiguier_2014	10.1038/nature13685
Echinocardium_mediterraneum	Sea_urchin	animal	0.00632436	RNAseq	Romiguier_2014	10.1038/nature13685
Echinocardium_mediterraneum	Sea_urchin	animal	0.0063331	RNAseq	Romiguier_2014	10.1038/nature13685
Echinocardium_mediterraneum	Sea_urchin	animal	0.00638248	RNAseq	Romiguier_2014	10.1038/nature13685
Echinocardium_mediterraneum	Sea_urchin	animal	0.00652407	RNAseq	Romiguier_2014	10.1038/nature13685
Echinocardium_mediterraneum	Sea_urchin	animal	0.00653556	RNAseq	Romiguier_2014	10.1038/nature13685
Echinocardium_mediterraneum	Sea_urchin	animal	0.00654811	RNAseq	Romiguier_2014	10.1038/nature13685
Echinocardium_mediterraneum	Sea_urchin	animal	0.00669978	RNAseq	Romiguier_2014	10.1038/nature13685
Egretta_garzetta	Little_egret	animal	0.00251	genome-wide	Li_2014	10.1186/s13059-014-0557-1
Emys_orbicularis	European_pond_turtle	animal	0.000345258	RNAseq	Romiguier_2014	10.1038/nature13685
Emys_orbicularis	European_pond_turtle	animal	0.000600798	RNAseq	Romiguier_2014	10.1038/nature13685
Emys_orbicularis	European_pond_turtle	animal	0.000765671	RNAseq	Romiguier_2014	10.1038/nature13685
Emys_orbicularis	European_pond_turtle	animal	0.000796998	RNAseq	Romiguier_2014	10.1038/nature13685
Emys_orbicularis	European_pond_turtle	animal	0.000803067	RNAseq	Romiguier_2014	10.1038/nature13685
Emys_orbicularis	European_pond_turtle	animal	0.0008388	RNAseq	Romiguier_2014	10.1038/nature13685
Emys_orbicularis	European_pond_turtle	animal	0.000915945	RNAseq	Romiguier_2014	10.1038/nature13685
Emys_orbicularis	European_pond_turtle	animal	0.00114669	RNAseq	Romiguier_2014	10.1038/nature13685
Emys_orbicularis	European_pond_turtle	animal	0.001273	RNAseq	Romiguier_2014	10.1038/nature13685
Emys_orbicularis	European_pond_turtle	animal	0.00158978	RNAseq	Romiguier_2014	10.1038/nature13685
Equus_ferus_przewalskii	Przewalski's_horse	animal	0.00362608	genome-wide	Corbett-Detig_2015	10.1371/journal.pbio.1002112
Eudyptes_filholi	Eastern_rockhopper_penguin	animal	0.00113824	RNAseq	Romiguier_2014	10.1038/nature13685
Eudyptes_filholi	Eastern_rockhopper_penguin	animal	0.00130145	RNAseq	Romiguier_2014	10.1038/nature13685
Eudyptes_filholi	Eastern_rockhopper_penguin	animal	0.00152045	RNAseq	Romiguier_2014	10.1038/nature13685
Eudyptes_filholi	Eastern_rockhopper_penguin	animal	0.00156927	RNAseq	Romiguier_2014	10.1038/nature13685
Eudyptes_moseleyi	Northern_rockhopper_penguin	animal	0.000796969	RNAseq	Romiguier_2014	10.1038/nature13685
Eudyptes_moseleyi	Northern_rockhopper_penguin	animal	0.000840282	RNAseq	Romiguier_2014	10.1038/nature13685
Eudyptes_moseleyi	Northern_rockhopper_penguin	animal	0.0010123	RNAseq	Romiguier_2014	10.1038/nature13685
Eudyptes_moseleyi	Northern_rockhopper_penguin	animal	0.00144048	RNAseq	Romiguier_2014	10.1038/nature13685
Eunicella_cavolinii	Yellow_gorgonion	animal	0.0023098	RNAseq	Romiguier_2014	10.1038/nature13685
Eunicella_cavolinii	Yellow_gorgonion	animal	0.00262852	RNAseq	Romiguier_2014	10.1038/nature13685
Eunicella_cavolinii	Yellow_gorgonion	animal	0.00271959	RNAseq	Romiguier_2014	10.1038/nature13685
Eunicella_cavolinii	Yellow_gorgonion	animal	0.00272584	RNAseq	Romiguier_2014	10.1038/nature13685
Eunicella_cavolinii	Yellow_gorgonion	animal	0.0027616	RNAseq	Romiguier_2014	10.1038/nature13685
Eunicella_cavolinii	Yellow_gorgonion	animal	0.00284405	RNAseq	Romiguier_2014	10.1038/nature13685
Eunicella_cavolinii	Yellow_gorgonion	animal	0.00367816	RNAseq	Romiguier_2014	10.1038/nature13685
Eunicella_cavolinii	Yellow_gorgonion	animal	0.00407695	RNAseq	Romiguier_2014	10.1038/nature13685
Eunicella_verrucosa	Warty_gorgonion	animal	0.004456	RNAseq	Romiguier_2014	10.1038/nature13685
Eunicella_verrucosa	Warty_gorgonion	animal	0.00481489	RNAseq	Romiguier_2014	10.1038/nature13685
Falco_cherrug	Saker_falcon	animal	0.0008	genome-wide	Zhan_2013	10.1038/ng.2588
Falco_peregrinus	Peregrine_falcon	animal	0.0007	genome-wide	Zhan_2013	10.1038/ng.2588
Ficedula_albicollis	Collared_flycatcher	animal	0.003801	genome-wide	Corbett-Detig_2015	10.1371/journal.pbio.1002112
Gallus_gallus	Chicken	animal	0.0058836	genome-wide	Corbett-Detig_2015	10.1371/journal.pbio.1002112
Gasterosteus_aculeatus	Three-spined_stickleback	animal	0.00440938	genome-wide	Corbett-Detig_2015	10.1371/journal.pbio.1002112
Gasterosteus_aculeatus	Three-spined_stickleback	animal	0.00203	genome-wide	Leffler_2012	10.1371/journal.pbio.1001388
Gasterosteus_aculeatus	Three-spined_stickleback	animal	0.00216	genome-wide	Leffler_2012	10.1371/journal.pbio.1001388
Gasterosteus_aculeatus	Three-spined_stickleback	animal	0.00227	genome-wide	Leffler_2012	10.1371/journal.pbio.1001388
Gasterosteus_aculeatus	Three-spined_stickleback	animal	0.0025	genome-wide	Leffler_2012	10.1371/journal.pbio.1001388
Gasterosteus_aculeatus	Three-spined_stickleback	animal	0.00268	genome-wide	Leffler_2012	10.1371/journal.pbio.1001388
Glycine_soja	Soybean	plant	0.00273673	genome-wide	Corbett-Detig_2015	10.1371/journal.pbio.1002112
Gorilla_beringei_beringei	Mountain_gorilla	animal	0.000647885	genome-wide	Xue_2015	10.1126/science.aaa3952
Gorilla_beringei_graueri	Eastern_lowland_gorilla_	animal	0.000642765	genome-wide	Xue_2015	10.1126/science.aaa3952
Gorilla_gorilla_diehli	Cross_River_gorilla	animal	0.000985048	genome-wide	Xue_2015	10.1126/science.aaa3952
Gorilla_gorilla_gorilla	Western_lowland_gorilla	animal	0.00143803	genome-wide	Xue_2015	10.1126/science.aaa3952
Gossypium_raimondii	Wild_cotton	plant	0.000117472	genome-wide	Corbett-Detig_2015	10.1371/journal.pbio.1002112
Haliaeetus_albicilla	White-tailed_eagle	animal	0.0004	genome-wide	Li_2014	10.1186/s13059-014-0557-1
Haliaeetus_leucocephalus	Bald_eagle	animal	0.00043	genome-wide	Li_2014	10.1186/s13059-014-0557-1
Halictus_scabiosae	Sweat_bees	animal	0.000391625	RNAseq	Romiguier_2014	10.1038/nature13685
Halictus_scabiosae	Sweat_bees	animal	0.000604174	RNAseq	Romiguier_2014	10.1038/nature13685
Halictus_scabiosae	Sweat_bees	animal	0.000643819	RNAseq	Romiguier_2014	10.1038/nature13685
Halictus_scabiosae	Sweat_bees	animal	0.000644858	RNAseq	Romiguier_2014	10.1038/nature13685
Halictus_scabiosae	Sweat_bees	animal	0.000678488	RNAseq	Romiguier_2014	10.1038/nature13685
Halictus_scabiosae	Sweat_bees	animal	0.000684695	RNAseq	Romiguier_2014	10.1038/nature13685
Halictus_scabiosae	Sweat_bees	animal	0.000696089	RNAseq	Romiguier_2014	10.1038/nature13685
Halictus_scabiosae	Sweat_bees	animal	0.000717145	RNAseq	Romiguier_2014	10.1038/nature13685
Halictus_scabiosae	Sweat_bees	animal	0.000717847	RNAseq	Romiguier_2014	10.1038/nature13685
Halictus_scabiosae	Sweat_bees	animal	0.000734334	RNAseq	Romiguier_2014	10.1038/nature13685
Halictus_scabiosae	Sweat_bees	animal	0.000769777	RNAseq	Romiguier_2014	10.1038/nature13685
Heliconius_melpomene_melpomene	Postman_butterfly	animal	0.0185141	genome-wide	Corbett-Detig_2015	10.1371/journal.pbio.1002112
Heterocephalus_glaber	Naked_mole_rat	animal	0.000681487	genome-wide	Kim_2011	10.1038/nature10533
Hippocampus_guttulatus	Long-snouted_seahorse	animal	0.000497807	RNAseq	Romiguier_2014	10.1038/nature13685
Hippocampus_guttulatus	Long-snouted_seahorse	animal	0.000517751	RNAseq	Romiguier_2014	10.1038/nature13685
Hippocampus_guttulatus	Long-snouted_seahorse	animal	0.000554433	RNAseq	Romiguier_2014	10.1038/nature13685
Hippocampus_guttulatus	Long-snouted_seahorse	animal	0.000578857	RNAseq	Romiguier_2014	10.1038/nature13685
Hippocampus_guttulatus	Long-snouted_seahorse	animal	0.000637702	RNAseq	Romiguier_2014	10.1038/nature13685
Hippocampus_guttulatus	Long-snouted_seahorse	animal	0.000691566	RNAseq	Romiguier_2014	10.1038/nature13685
Hippocampus_hippocampus	Short-snouted_seahorse	animal	0.0016193	RNAseq	Romiguier_2014	10.1038/nature13685
Hippocampus_hippocampus	Short-snouted_seahorse	animal	0.00164031	RNAseq	Romiguier_2014	10.1038/nature13685
Hippocampus_kuda	Common_seahorse	animal	0.000693069	RNAseq	Romiguier_2014	10.1038/nature13685
Hippocampus_kuda	Common_seahorse	animal	0.000762823	RNAseq	Romiguier_2014	10.1038/nature13685
Homo_sapiens	Human	animal	0.00103746	genome-wide	Corbett-Detig_2015	10.1371/journal.pbio.1002112
Homo_sapiens	Human_Karitiana	animal	0.000588	genome-wide	Meyer_2012	10.1126/science.1224344
Homo_sapiens	Human_Papuan	animal	0.000651	genome-wide	Meyer_2012	10.1126/science.1224344
Homo_sapiens	Human_Dai	animal	0.00077	genome-wide	Meyer_2012	10.1126/science.1224344
Homo_sapiens	Human_Han	animal	0.000772	genome-wide	Meyer_2012	10.1126/science.1224344
Homo_sapiens	Human_Sardinian	animal	0.000795	genome-wide	Meyer_2012	10.1126/science.1224344
Homo_sapiens	Human_French	animal	0.00081	genome-wide	Meyer_2012	10.1126/science.1224344
Homo_sapiens	Human_Dinka	animal	0.00104	genome-wide	Meyer_2012	10.1126/science.1224344
Homo_sapiens	Human_Mbuti	animal	0.001044	genome-wide	Meyer_2012	10.1126/science.1224344
Homo_sapiens	Human_Mandenka	animal	0.001057	genome-wide	Meyer_2012	10.1126/science.1224344
Homo_sapiens	Human_Yoruba	animal	0.001065	genome-wide	Meyer_2012	10.1126/science.1224344
Homo_sapiens	Human_San	animal	0.001111	genome-wide	Meyer_2012	10.1126/science.1224344
Lepisosteus_oculatus	Spotted_gar	animal	0.00618402	genome-wide	Corbett-Detig_2015	10.1371/journal.pbio.1002112
Leptogorgia_sarmentosa	Sea_fan	animal	0.00596792	RNAseq	Romiguier_2014	10.1038/nature13685
Leptogorgia_sarmentosa	Sea_fan	animal	0.00617596	RNAseq	Romiguier_2014	10.1038/nature13685
Lepus_granatensis	Granada_hare	animal	0.0010704	RNAseq	Romiguier_2014	10.1038/nature13685
Lepus_granatensis	Granada_hare	animal	0.00120172	RNAseq	Romiguier_2014	10.1038/nature13685
Lepus_granatensis	Granada_hare	animal	0.00126663	RNAseq	Romiguier_2014	10.1038/nature13685
Lepus_granatensis	Granada_hare	animal	0.00130168	RNAseq	Romiguier_2014	10.1038/nature13685
Lepus_granatensis	Granada_hare	animal	0.00130396	RNAseq	Romiguier_2014	10.1038/nature13685
Lepus_granatensis	Granada_hare	animal	0.00132677	RNAseq	Romiguier_2014	10.1038/nature13685
Lepus_granatensis	Granada_hare	animal	0.00133802	RNAseq	Romiguier_2014	10.1038/nature13685
Lepus_granatensis	Granada_hare	animal	0.00136233	RNAseq	Romiguier_2014	10.1038/nature13685
Lepus_granatensis	Granada_hare	animal	0.00138912	RNAseq	Romiguier_2014	10.1038/nature13685
Lepus_granatensis	Granada_hare	animal	0.00143568	RNAseq	Romiguier_2014	10.1038/nature13685
Lineus_lacteus	Nemertine_worm	animal	0.00718928	RNAseq	Romiguier_2014	10.1038/nature13685
Lineus_lacteus	Nemertine_worm	animal	0.00740995	RNAseq	Romiguier_2014	10.1038/nature13685
Lineus_longissimus	Bootlace_worm	animal	0.00503827	RNAseq	Romiguier_2014	10.1038/nature13685
Lineus_longissimus	Bootlace_worm	animal	0.00522896	RNAseq	Romiguier_2014	10.1038/nature13685
Lineus_longissimus	Bootlace_worm	animal	0.005257	RNAseq	Romiguier_2014	10.1038/nature13685
Lineus_longissimus	Bootlace_worm	animal	0.0052696	RNAseq	Romiguier_2014	10.1038/nature13685
Lineus_longissimus	Bootlace_worm	animal	0.00530069	RNAseq	Romiguier_2014	10.1038/nature13685
Lineus_longissimus	Bootlace_worm	animal	0.00540208	RNAseq	Romiguier_2014	10.1038/nature13685
Lineus_ruber	Red_ribbon_worm	animal	0.00302979	RNAseq	Romiguier_2014	10.1038/nature13685
Lineus_ruber	Red_ribbon_worm	animal	0.00347252	RNAseq	Romiguier_2014	10.1038/nature13685
Lingula_anatina	Brachiopod	animal	0.016	genome-wide	Luo_2015	10.1038/ncomms9301
Liocarcinus_depurator	Harbour_crab	animal	0.00443567	RNAseq	Romiguier_2014	10.1038/nature13685
Liocarcinus_depurator	Harbour_crab	animal	0.0044652	RNAseq	Romiguier_2014	10.1038/nature13685
Lipotes_vexillifer	Baiji	animal	0.000121	genome-wide	Zhou_2013	10.1038/ncomms3708
Macaca_mulatta	Rhesus_macaque	animal	0.00286706	genome-wide	Corbett-Detig_2015	10.1371/journal.pbio.1002112
Medicago_truncatula	Barrel_medic	plant	0.00514268	genome-wide	Corbett-Detig_2015	10.1371/journal.pbio.1002112
Meleagris_gallopavo	Wild_turkey	animal	0.00237154	genome-wide	Corbett-Detig_2015	10.1371/journal.pbio.1002112
Melitaea_cinxia	Glanville_fritillary	animal	0.00226583	RNAseq	Romiguier_2014	10.1038/nature13685
Melitaea_cinxia	Glanville_fritillary	animal	0.0035436	RNAseq	Romiguier_2014	10.1038/nature13685
Melitaea_cinxia	Glanville_fritillary	animal	0.00372566	RNAseq	Romiguier_2014	10.1038/nature13685
Melitaea_cinxia	Glanville_fritillary	animal	0.00432357	RNAseq	Romiguier_2014	10.1038/nature13685
Melitaea_cinxia	Glanville_fritillary	animal	0.00487673	RNAseq	Romiguier_2014	10.1038/nature13685
Melitaea_cinxia	Glanville_fritillary	animal	0.00504362	RNAseq	Romiguier_2014	10.1038/nature13685
Melitaea_cinxia	Glanville_fritillary	animal	0.00511643	RNAseq	Romiguier_2014	10.1038/nature13685
Melitaea_cinxia	Glanville_fritillary	animal	0.00636881	RNAseq	Romiguier_2014	10.1038/nature13685
Melitaea_cinxia	Glanville_fritillary	animal	0.00649555	RNAseq	Romiguier_2014	10.1038/nature13685
Melitaea_cinxia	Glanville_fritillary	animal	0.00739233	RNAseq	Romiguier_2014	10.1038/nature13685
Melitaea_didyma	Spotted_fritillary	animal	0.0092315	RNAseq	Romiguier_2014	10.1038/nature13685
Melitaea_didyma	Spotted_fritillary	animal	0.00960624	RNAseq	Romiguier_2014	10.1038/nature13685
Mellicta_athalia	Heath_fritillary	animal	0.00680717	RNAseq	Romiguier_2014	10.1038/nature13685
Mellicta_athalia	Heath_fritillary	animal	0.00903537	RNAseq	Romiguier_2014	10.1038/nature13685
Mellicta_parthenoides	Meadow_fritillary	animal	0.00538082	RNAseq	Romiguier_2014	10.1038/nature13685
Mellicta_parthenoides	Meadow_fritillary	animal	0.00585161	RNAseq	Romiguier_2014	10.1038/nature13685
Melopsittacus_undulatus	Budgerigar	animal	0.00431	genome-wide	Li_2014	10.1186/s13059-014-0557-1
Messor_barbarus	Harvester_ant	animal	0.00221137	RNAseq	Romiguier_2014	10.1038/nature13685
Messor_barbarus	Harvester_ant	animal	0.00223318	RNAseq	Romiguier_2014	10.1038/nature13685
Messor_barbarus	Harvester_ant	animal	0.00225119	RNAseq	Romiguier_2014	10.1038/nature13685
Messor_barbarus	Harvester_ant	animal	0.0022582	RNAseq	Romiguier_2014	10.1038/nature13685
Messor_barbarus	Harvester_ant	animal	0.00227024	RNAseq	Romiguier_2014	10.1038/nature13685
Messor_barbarus	Harvester_ant	animal	0.00228146	RNAseq	Romiguier_2014	10.1038/nature13685
Messor_barbarus	Harvester_ant	animal	0.00228421	RNAseq	Romiguier_2014	10.1038/nature13685
Messor_barbarus	Harvester_ant	animal	0.00229866	RNAseq	Romiguier_2014	10.1038/nature13685
Messor_barbarus	Harvester_ant	animal	0.00231289	RNAseq	Romiguier_2014	10.1038/nature13685
Messor_barbarus	Harvester_ant	animal	0.00235927	RNAseq	Romiguier_2014	10.1038/nature13685
Microtus_arvalis	Common_vole	animal	0.00139562	RNAseq	Romiguier_2014	10.1038/nature13685
Microtus_arvalis	Common_vole	animal	0.00161557	RNAseq	Romiguier_2014	10.1038/nature13685
Microtus_arvalis	Common_vole	animal	0.00175792	RNAseq	Romiguier_2014	10.1038/nature13685
Microtus_arvalis	Common_vole	animal	0.00190586	RNAseq	Romiguier_2014	10.1038/nature13685
Microtus_arvalis	Common_vole	animal	0.00200359	RNAseq	Romiguier_2014	10.1038/nature13685
Microtus_arvalis	Common_vole	animal	0.00220062	RNAseq	Romiguier_2014	10.1038/nature13685
Microtus_arvalis	Common_vole	animal	0.00236275	RNAseq	Romiguier_2014	10.1038/nature13685
Mus_musculus_castaneus	House_mouse_(SE_Asia)	animal	0.00809065	genome-wide	Corbett-Detig_2015	10.1371/journal.pbio.1002112
Mytilus_californianus	California_mussel	animal	0.00617009	RNAseq	Romiguier_2014	10.1038/nature13685
Mytilus_californianus	California_mussel	animal	0.00618949	RNAseq	Romiguier_2014	10.1038/nature13685
Mytilus_edulis	Blue_mussel	animal	0.0088141	RNAseq	Romiguier_2014	10.1038/nature13685
Mytilus_edulis	Blue_mussel	animal	0.00886027	RNAseq	Romiguier_2014	10.1038/nature13685
Mytilus_edulis	Blue_mussel	animal	0.00894359	RNAseq	Romiguier_2014	10.1038/nature13685
Mytilus_edulis	Blue_mussel	animal	0.00914233	RNAseq	Romiguier_2014	10.1038/nature13685
Mytilus_galloprovincialis	Mediterranean_mussel	animal	0.00782956	RNAseq	Romiguier_2014	10.1038/nature13685
Mytilus_galloprovincialis	Mediterranean_mussel	animal	0.0080986	RNAseq	Romiguier_2014	10.1038/nature13685
Mytilus_galloprovincialis	Mediterranean_mussel	animal	0.00874023	RNAseq	Romiguier_2014	10.1038/nature13685
Mytilus_galloprovincialis	Mediterranean_mussel	animal	0.008743	RNAseq	Romiguier_2014	10.1038/nature13685
Mytilus_galloprovincialis	Mediterranean_mussel	animal	0.00878372	RNAseq	Romiguier_2014	10.1038/nature13685
Mytilus_galloprovincialis	Mediterranean_mussel	animal	0.00889936	RNAseq	Romiguier_2014	10.1038/nature13685
Mytilus_trossulus	Pacific_blue_mussel	animal	0.0125664	RNAseq	Romiguier_2014	10.1038/nature13685
Mytilus_trossulus	Pacific_blue_mussel	animal	0.0254034	RNAseq	Romiguier_2014	10.1038/nature13685
Nanorana_parkeri	Tibetan_frog	animal	0.00043	genome-wide	Sun_2015	10.1073/pnas.1501764112
Necora_puber	Velvet_crab	animal	0.00174214	RNAseq	Romiguier_2014	10.1038/nature13685
Necora_puber	Velvet_crab	animal	0.00176495	RNAseq	Romiguier_2014	10.1038/nature13685
Necora_puber	Velvet_crab	animal	0.00178427	RNAseq	Romiguier_2014	10.1038/nature13685
Necora_puber	Velvet_crab	animal	0.0017844	RNAseq	Romiguier_2014	10.1038/nature13685
Necora_puber	Velvet_crab	animal	0.00178771	RNAseq	Romiguier_2014	10.1038/nature13685
Necora_puber	Velvet_crab	animal	0.00182104	RNAseq	Romiguier_2014	10.1038/nature13685
Necora_puber	Velvet_crab	animal	0.00182289	RNAseq	Romiguier_2014	10.1038/nature13685
Necora_puber	Velvet_crab	animal	0.00200498	RNAseq	Romiguier_2014	10.1038/nature13685
Neophocaena_phocaenoides	Finless_porpoise	animal	0.00086	genome-wide	Yim_2014	10.1038/ng.2835
Nestor_notabilis	Kea	animal	0.00091	genome-wide	Li_2014	10.1186/s13059-014-0557-1
Neurospora_crassa	Bread_mold	fungus	0.0023	genome-wide	Leffler_2012	10.1371/journal.pbio.1001388
Neurospora_crassa	Bread_mold	fungus	0.0023	genome-wide	Leffler_2012	10.1371/journal.pbio.1001388
Nipponia_nippon	Crested_ibis	animal	0.00043	genome-wide	Li_2014	10.1186/s13059-014-0557-1
Octopu_bimaculoides	California_two-spot_octopus	animal	0.0008	genome-wide	Albertin_2015	10.1038/nature14668
Ophioderma_longicauda_L1	Smooth_brittle_star	animal	0.00534752	RNAseq	Romiguier_2014	10.1038/nature13685
Ophioderma_longicauda_L1	Smooth_brittle_star	animal	0.00546298	RNAseq	Romiguier_2014	10.1038/nature13685
Ophioderma_longicauda_L1	Smooth_brittle_star	animal	0.00554169	RNAseq	Romiguier_2014	10.1038/nature13685
Ophioderma_longicauda_L1	Smooth_brittle_star	animal	0.00594577	RNAseq	Romiguier_2014	10.1038/nature13685
Ophioderma_longicauda_L1	Smooth_brittle_star	animal	0.00689563	RNAseq	Romiguier_2014	10.1038/nature13685
Ophioderma_longicauda_L3	Smooth_brittle_star	animal	0.00401637	RNAseq	Romiguier_2014	10.1038/nature13685
Ophioderma_longicauda_L3	Smooth_brittle_star	animal	0.00436542	RNAseq	Romiguier_2014	10.1038/nature13685
Oryza_rufipogon	Red_rice	plant	0.00635716	genome-wide	Corbett-Detig_2015	10.1371/journal.pbio.1002112
Oryzias_latipes	Japanese_rice_fish	animal	0.00304076	genome-wide	Corbett-Detig_2015	10.1371/journal.pbio.1002112
Ostrea_chilensis	Dredge_oyster	animal	0.00349762	RNAseq	Romiguier_2014	10.1038/nature13685
Ostrea_chilensis	Dredge_oyster	animal	0.00359683	RNAseq	Romiguier_2014	10.1038/nature13685
Ostrea_edulis	European_flat_oyster	animal	0.00161217	RNAseq	Romiguier_2014	10.1038/nature13685
Ostrea_edulis	European_flat_oyster	animal	0.00175388	RNAseq	Romiguier_2014	10.1038/nature13685
Ostrea_edulis	European_flat_oyster	animal	0.00180838	RNAseq	Romiguier_2014	10.1038/nature13685
Ostrea_edulis	European_flat_oyster	animal	0.00199976	RNAseq	Romiguier_2014	10.1038/nature13685
Ostrea_edulis	European_flat_oyster	animal	0.00200192	RNAseq	Romiguier_2014	10.1038/nature13685
Ostrea_edulis	European_flat_oyster	animal	0.00204388	RNAseq	Romiguier_2014	10.1038/nature13685
Ostrea_edulis	European_flat_oyster	animal	0.00205544	RNAseq	Romiguier_2014	10.1038/nature13685
Ostrea_edulis	European_flat_oyster	animal	0.00213056	RNAseq	Romiguier_2014	10.1038/nature13685
Ostrea_edulis	European_flat_oyster	animal	0.00218397	RNAseq	Romiguier_2014	10.1038/nature13685
Ostrea_edulis	European_flat_oyster	animal	0.00227018	RNAseq	Romiguier_2014	10.1038/nature13685
Ostreola_stentina	Dwarf_oyster	animal	0.00662803	RNAseq	Romiguier_2014	10.1038/nature13685
Ostreola_stentina	Dwarf_oyster	animal	0.00679746	RNAseq	Romiguier_2014	10.1038/nature13685
Ovis_canadensis	Bighorn_sheep	animal	0.00221771	genome-wide	Corbett-Detig_2015	10.1371/journal.pbio.1002112
Pan_troglodytes_troglodytes	Chimpanzee_C_African	animal	0.00176	genome-wide	The_Chimpanzee_Sequencing_and_Analysis_Consortium_2005	10.1038/nature04072
Pan_troglodytes_verus	Chimpanzee_W_African	animal	0.0008	genome-wide	The_Chimpanzee_Sequencing_and_Analysis_Consortium_2005	10.1038/nature04072
Pan_troglodytes_verus	Chimpanzee_W_African	animal	0.00095	genome-wide	The_Chimpanzee_Sequencing_and_Analysis_Consortium_2005	10.1038/nature04072
Panthera_leo	White_African_lion	animal	0.000477217	genome-wide	Cho_2013	10.1038/ncomms3433
Panthera_leo	African_lion	animal	0.000583903	genome-wide	Cho_2013	10.1038/ncomms3433
Panthera_tigris_altaica	Amur_tiger_(TaeGeuk)	animal	0.000486285	genome-wide	Cho_2013	10.1038/ncomms3433
Panthera_tigris_tigris	White_Bengal_tiger	animal	0.000728796	genome-wide	Cho_2013	10.1038/ncomms3433
Panthera_uncia	Snow_leopard	animal	0.000230595	genome-wide	Cho_2013	10.1038/ncomms3433
Papio_anubis	Olive_baboon	animal	0.00189181	genome-wide	Corbett-Detig_2015	10.1371/journal.pbio.1002112
Parus_caeruleus	Eurasian_blue_tit	animal	0.00126538	RNAseq	Romiguier_2014	10.1038/nature13685
Parus_caeruleus	Eurasian_blue_tit	animal	0.00135466	RNAseq	Romiguier_2014	10.1038/nature13685
Parus_caeruleus	Eurasian_blue_tit	animal	0.00146256	RNAseq	Romiguier_2014	10.1038/nature13685
Parus_caeruleus	Eurasian_blue_tit	animal	0.00147039	RNAseq	Romiguier_2014	10.1038/nature13685
Parus_caeruleus	Eurasian_blue_tit	animal	0.00152865	RNAseq	Romiguier_2014	10.1038/nature13685
Parus_caeruleus	Eurasian_blue_tit	animal	0.00156514	RNAseq	Romiguier_2014	10.1038/nature13685
Parus_caeruleus	Eurasian_blue_tit	animal	0.00156872	RNAseq	Romiguier_2014	10.1038/nature13685
Parus_caeruleus	Eurasian_blue_tit	animal	0.0015849	RNAseq	Romiguier_2014	10.1038/nature13685
Parus_caeruleus	Eurasian_blue_tit	animal	0.00160236	RNAseq	Romiguier_2014	10.1038/nature13685
Parus_caeruleus	Eurasian_blue_tit	animal	0.00515077	RNAseq	Romiguier_2014	10.1038/nature13685
Pectinaria_koreni_nord	Trumpet_worm	animal	0.00328005	RNAseq	Romiguier_2014	10.1038/nature13685
Pectinaria_koreni_nord	Trumpet_worm	animal	0.00348876	RNAseq	Romiguier_2014	10.1038/nature13685
Pectinaria_koreni_nord	Trumpet_worm	animal	0.00354916	RNAseq	Romiguier_2014	10.1038/nature13685
Pectinaria_koreni_nord	Trumpet_worm	animal	0.00358943	RNAseq	Romiguier_2014	10.1038/nature13685
Pectinaria_koreni_nord	Trumpet_worm	animal	0.0036623	RNAseq	Romiguier_2014	10.1038/nature13685
Pectinaria_koreni_nord	Trumpet_worm	animal	0.00375027	RNAseq	Romiguier_2014	10.1038/nature13685
Pectinaria_koreni_sud	Trumpet_worm	animal	0.010763	RNAseq	Romiguier_2014	10.1038/nature13685
Pectinaria_koreni_sud	Trumpet_worm	animal	0.0111459	RNAseq	Romiguier_2014	10.1038/nature13685
Pelecanus_crispus	Dalmatian_pelican	animal	0.0006	genome-wide	Li_2014	10.1186/s13059-014-0557-1
Phalacrocorax_carbo	Great_black_cormorant	animal	0.00139	genome-wide	Li_2014	10.1186/s13059-014-0557-1
Pheidole_pallidula	Ant	animal	0.000539245	RNAseq	Romiguier_2014	10.1038/nature13685
Pheidole_pallidula	Ant	animal	0.000541089	RNAseq	Romiguier_2014	10.1038/nature13685
Pheidole_pallidula	Ant	animal	0.000863407	RNAseq	Romiguier_2014	10.1038/nature13685
Pheidole_pallidula	Ant	animal	0.00105022	RNAseq	Romiguier_2014	10.1038/nature13685
Physa_acuta	Bladder_snail	animal	0.00371948	RNAseq	Romiguier_2014	10.1038/nature13685
Physa_acuta	Bladder_snail	animal	0.00575431	RNAseq	Romiguier_2014	10.1038/nature13685
Physa_acuta	Bladder_snail	animal	0.00639821	RNAseq	Romiguier_2014	10.1038/nature13685
Physa_acuta	Bladder_snail	animal	0.00664031	RNAseq	Romiguier_2014	10.1038/nature13685
Physa_acuta	Bladder_snail	animal	0.00744689	RNAseq	Romiguier_2014	10.1038/nature13685
Physa_acuta	Bladder_snail	animal	0.00746112	RNAseq	Romiguier_2014	10.1038/nature13685
Physa_acuta	Bladder_snail	animal	0.00753443	RNAseq	Romiguier_2014	10.1038/nature13685
Physa_acuta	Bladder_snail	animal	0.00753962	RNAseq	Romiguier_2014	10.1038/nature13685
Physa_acuta	Bladder_snail	animal	0.00849289	RNAseq	Romiguier_2014	10.1038/nature13685
Physa_gyrina	Bladder_snail	animal	0.00368378	RNAseq	Romiguier_2014	10.1038/nature13685
Physa_gyrina	Bladder_snail	animal	0.00533451	RNAseq	Romiguier_2014	10.1038/nature13685
Plasmodium_falciparum	Malaria_pathogen	protist	0.00126	genome-wide_(autosome)_non-coding	Leffler_2012	10.1371/journal.pbio.1001388
Plasmodium_falciparum	Malaria_pathogen	protist	0.00148	genome-wide_(autosome)_intronic	Leffler_2012	10.1371/journal.pbio.1001388
Plasmodium_falciparum	Malaria_pathogen	protist	0.00151	genome-wide_(4-fold_degenerate_sites)	Leffler_2012	10.1371/journal.pbio.1001388
Pogona_vitticeps	Bearded_dragon_lizard	animal	0.0085	genome-wide	Georges_2015	10.1186/s13742-015-0085-2
Pongo_abelii	Orang-Utan_(Sumatran)	animal	0.00119741	genome-wide	Locke_2011	10.1038/nature09687
Pongo_pygmaeus	Orang-Utan_(Bornean)	animal	0.000647249	genome-wide	Locke_2011	10.1038/nature09687
Populus_trichocarpa	Black_cottonwood	plant	0.00316758	genome-wide	Corbett-Detig_2015	10.1371/journal.pbio.1002112
Prunus_davidiana	Wild_peach	plant	0.00988341	genome-wide	Corbett-Detig_2015	10.1371/journal.pbio.1002112
Rattus_norvegicus	Rat	animal	0.00125	genome-wide_(ThetaW)	Leffler_2012	10.1371/journal.pbio.1001388
Reticulitermes_flavipes	Eastern_subterranean_termite	animal	0.00100276	RNAseq	Romiguier_2014	10.1038/nature13685
Reticulitermes_flavipes	Eastern_subterranean_termite	animal	0.00110446	RNAseq	Romiguier_2014	10.1038/nature13685
Reticulitermes_grassei	Subterranean_termite	animal	0.000274289	RNAseq	Romiguier_2014	10.1038/nature13685
Reticulitermes_grassei	Subterranean_termite	animal	0.000290948	RNAseq	Romiguier_2014	10.1038/nature13685
Reticulitermes_grassei	Subterranean_termite	animal	0.00035785	RNAseq	Romiguier_2014	10.1038/nature13685
Reticulitermes_grassei	Subterranean_termite	animal	0.00035939	RNAseq	Romiguier_2014	10.1038/nature13685
Reticulitermes_grassei	Subterranean_termite	animal	0.000360315	RNAseq	Romiguier_2014	10.1038/nature13685
Reticulitermes_grassei	Subterranean_termite	animal	0.000364867	RNAseq	Romiguier_2014	10.1038/nature13685
Reticulitermes_grassei	Subterranean_termite	animal	0.000367467	RNAseq	Romiguier_2014	10.1038/nature13685
Reticulitermes_grassei	Subterranean_termite	animal	0.000387051	RNAseq	Romiguier_2014	10.1038/nature13685
Reticulitermes_grassei	Subterranean_termite	animal	0.000526431	RNAseq	Romiguier_2014	10.1038/nature13685
Reticulitermes_lucifugus	Mediterranean_termite	animal	0.000491817	RNAseq	Romiguier_2014	10.1038/nature13685
Reticulitermes_lucifugus	Mediterranean_termite	animal	0.00057112	RNAseq	Romiguier_2014	10.1038/nature13685
Saccharomyces_cerevisiae	Bakers_yeast	fungus	0.00044	genome-wide_(autosome)_synonymous	Leffler_2012	10.1371/journal.pbio.1001388
Saccharomyces_cerevisiae	Bakers_yeast	fungus	0.0014	genome-wide_(autosome)_synonymous	Leffler_2012	10.1371/journal.pbio.1001388
Saccharomyces_cerevisiae	Bakers_yeast	fungus	0.0027	genome-wide_(autosome)_synonymous	Leffler_2012	10.1371/journal.pbio.1001388
Saccharomyces_paradoxus	Yeast	fungus	0.0015	genome-wide_(autosome)_synonymous	Leffler_2012	10.1371/journal.pbio.1001388
Saccharomyces_paradoxus	Yeast	fungus	0.0021	genome-wide_(autosome)_synonymous	Leffler_2012	10.1371/journal.pbio.1001388
Saccharomyces_paradoxus	Yeast	fungus	0.0046	genome-wide_(autosome)_synonymous	Leffler_2012	10.1371/journal.pbio.1001388
Sarcophilus_harrisii	Tasmanian_devil	animal	0.000320457	genome-wide	Miller_2011	10.1073/pnas.1102838108
Sepia_officinalis	Common_cuttlefish	animal	0.00034844	RNAseq	Romiguier_2014	10.1038/nature13685
Sepia_officinalis	Common_cuttlefish	animal	0.000411356	RNAseq	Romiguier_2014	10.1038/nature13685
Sepia_officinalis	Common_cuttlefish	animal	0.000427202	RNAseq	Romiguier_2014	10.1038/nature13685
Sepia_officinalis	Common_cuttlefish	animal	0.000458643	RNAseq	Romiguier_2014	10.1038/nature13685
Sepia_officinalis	Common_cuttlefish	animal	0.000488362	RNAseq	Romiguier_2014	10.1038/nature13685
Sepia_officinalis	Common_cuttlefish	animal	0.000509074	RNAseq	Romiguier_2014	10.1038/nature13685
Sepia_officinalis	Common_cuttlefish	animal	0.000624097	RNAseq	Romiguier_2014	10.1038/nature13685
Sepia_officinalis	Common_cuttlefish	animal	0.000627766	RNAseq	Romiguier_2014	10.1038/nature13685
Sepia_officinalis	Common_cuttlefish	animal	0.000645142	RNAseq	Romiguier_2014	10.1038/nature13685
Setaria_italica	Foxtail_millet	plant	0.00232741	genome-wide	Corbett-Detig_2015	10.1371/journal.pbio.1002112
Sorghum_bicolor_subsp._verticilliflorum	Wild_sorghum	plant	0.00248741	genome-wide	Corbett-Detig_2015	10.1371/journal.pbio.1002112
Sus_scrofa	Wild_boar	animal	0.00440821	genome-wide	Corbett-Detig_2015	10.1371/journal.pbio.1002112
Taeniopygia_guttata	Zebra_finch	animal	0.0014	genome-wide	Warren_2010	10.1038/nature08819
Takifugu_rubripes	Japanese_pufferfish	animal	0.004	genome-wide	Leffler_2012	10.1371/journal.pbio.1001388
Thymelicus_lineola	Essex_skipper	animal	0.00640575	RNAseq	Romiguier_2014	10.1038/nature13685
Thymelicus_lineola	Essex_skipper	animal	0.00727904	RNAseq	Romiguier_2014	10.1038/nature13685
Thymelicus_lineola	Essex_skipper	animal	0.00793585	RNAseq	Romiguier_2014	10.1038/nature13685
Thymelicus_lineola	Essex_skipper	animal	0.00816594	RNAseq	Romiguier_2014	10.1038/nature13685
Thymelicus_lineola	Essex_skipper	animal	0.00910245	RNAseq	Romiguier_2014	10.1038/nature13685
Thymelicus_sylvestris	Small_skipper	animal	0.00534114	RNAseq	Romiguier_2014	10.1038/nature13685
Thymelicus_sylvestris	Small_skipper	animal	0.00541798	RNAseq	Romiguier_2014	10.1038/nature13685
Thymelicus_sylvestris	Small_skipper	animal	0.00551119	RNAseq	Romiguier_2014	10.1038/nature13685
Thymelicus_sylvestris	Small_skipper	animal	0.00566248	RNAseq	Romiguier_2014	10.1038/nature13685
Thymelicus_sylvestris	Small_skipper	animal	0.0057078	RNAseq	Romiguier_2014	10.1038/nature13685
Thymelicus_sylvestris	Small_skipper	animal	0.00576223	RNAseq	Romiguier_2014	10.1038/nature13685
Thymelicus_sylvestris	Small_skipper	animal	0.00692779	RNAseq	Romiguier_2014	10.1038/nature13685
Trachemys_scripta	Pond_slider	animal	0.00332784	RNAseq	Romiguier_2014	10.1038/nature13685
Trachemys_scripta	Pond_slider	animal	0.00357409	RNAseq	Romiguier_2014	10.1038/nature13685
Tripylus_abatoides	Sea_urchin	animal	0.00480222	RNAseq	Romiguier_2014	10.1038/nature13685
Tripylus_abatoides	Sea_urchin	animal	0.00490585	RNAseq	Romiguier_2014	10.1038/nature13685
Tursiops_truncatus	Bottlenose_dolphin	animal	0.00142	genome-wide	Yim_2014	10.1038/ng.2835
Zea_mays_ssp_parviglumis	Teosinte	plant	0.0138592	genome-wide	Corbett-Detig_2015	10.1371/journal.pbio.1002112
Coturnix	Quail_egg-type	animal	0.007338	genome-wide	Wu_2018	10.1093/gigascience/giy049
Coturnix	Quail_meat-type	animal	0.006901	genome-wide	Wu_2018	10.1093/gigascience/giy049
Coturnix	Quail_wild	animal	0.008679	genome-wide	Wu_2018	10.1093/gigascience/giy049
Ectopistes_migratorius	Passenger_pigeon	animal	0.008	genome-wide	Gemma_2017	10.1126/science.aao0960
Patagioenas_fasciata	Band-tailed_pigeon	animal	0.004	genome-wide	Gemma_2017	10.1126/science.aao0960
Salmo_trutta	Brown_trout_Atlantic	animal	0.004	genome-wide	Leitwein_2016	10.1111/jfb.13131
Salmo_trutta	Brown_trout_Mediterranean	animal	0.0029	genome-wide	Leitwein_2016	10.1111/jfb.13131
Salmo_trutta	Brown_trout_Mediterranean_wide	animal	0.0049	genome-wide	Leitwein_2016	10.1111/jfb.13131
Drosophilidae	Fruit_files_Ganzi	animal	0.489	genome-wide	Lian_2017	10.1016/j.ygeno.2017.12.002
Drosophilidae	Fruit_files_Chongqing	animal	0.208	genome-wide	Lian_2017	10.1016/j.ygeno.2017.12.003
Drosophilidae	Fruit_files_Yunnan	animal	0.082	genome-wide	Lian_2017	10.1016/j.ygeno.2017.12.004
Drosophilidae	Fruit_files_Xichang	animal	0.061	genome-wide	Lian_2017	10.1016/j.ygeno.2017.12.005
Drosophilidae	Fruit_files_Yaan	animal	0.081	genome-wide	Lian_2017	10.1016/j.ygeno.2017.12.006
Drosophilidae	Fruit_files_Deyang	animal	0.078	genome-wide	Lian_2017	10.1016/j.ygeno.2017.12.007
Drosophilidae	Fruit_files_Chengdu	animal	0.091	genome-wide	Lian_2017	10.1016/j.ygeno.2017.12.008
Cattle	Sanjiang_Cattle	animal	0.0039	genome-wide	Song_2017	10.3864/j.issn.0578-1752-2017.01.016
Ficedula_albicollis	Collared_flycatcher	animal	0.00386	genome-wide	Dutoit_2016	10.1111/1755-0998.12602
Ficedula_albicollis	Collared_flycatcher	animal	0.0039	genome-wide	Dutoit_2017	10.1098/rspb.2016.2756
Clanga_clanga	Greater_spotted_eagle	animal	0.0028	mtDNA	Väli_2019	10.1038/s41598-019-39187-1_
Erythrura_gouldiae	Gouldian_finch_	animal	0.0102	genome-wide	kim_2019	10.1038/s41467-019-09806-6
Gallus_gallus_domesticus	Sichuan_local_chicken	animal	0.00243	genome-wide	Li_2017	10.1093/gigascience/gix026
Gallus_gallus_domesticus	Xishuangbanna_game_fowl	animal	0.0025	genome-wide	Li_2017	10.1093/gigascience/gix026
Gallus_gallus_domesticus	Tibetan_fowl	animal	0.00263	genome-wide	Li_2017	10.1093/gigascience/gix026
Gallus_gallus_gallus	Red_jungle_fowl	animal	0.00258	genome-wide	Li_2017	10.1093/gigascience/gix026
Lateolabrax_maculatus	Spotted_sea_bass_Dandong	animal	0.0028	RAD_PEseq	Wang_2016	10.1371/journal.pone.0157809
Lateolabrax_maculatus	Spotted_sea_bass_Beihai	animal	0.0018	RAD_PEseq	Wang_2016	10.1371/journal.pone.0157809
Lagenorhynchus_albirostris	White-beaked_dolphins	animal	0.03	RADseq	Fernández_2016	10.1111/1755-0998.12427
Lagenorhynchus_obliquidens	White-sided_dolphin	animal	0.0492	RADseq	Fernández_2016	10.1111/1755-0998.12427
Gulo_gulo	Gulo_gulo_Scandinavian	animal	0.00051	genome-wide	Ekblom_2018	10.1111/cobi.13157
Corvus_cornix	Hooded_crow	animal	0.0011	genome-wide	Dutoit_2017	10.1098/rspb.2016.2756

## Sheet: Table S23
Table S23. Scaffolds belong to chromosome Z and W and the depth information of each GCO individual.
Chromosome	Scaffold ID	Length (bp)	BWA Mapping rate	Minimap2	GCO1	GCO2 (Female)	GCO3	GCO4 (Female)	GCO6	GCO7	GCO8	GCO9 (Female)	GCO10	GCO11 (Female)	GCO12	GCO13	GCO14	GCO15
Z-related	scaffold_4	6039438	0.59315	Yes	18.1832	10.8152	22.1036	11.2976	21.2375	26.9561	24.2395	12.6174	22.0108	12.4941	18.2415	25.3917	19.5019	19.2771
	scaffold_12	2165558	0.860911	Yes	17.7008	9.94705	20.1855	10.3907	19.109	24.7847	21.5219	10.9078	21.0065	10.7193	16.6034	23.7875	19.336	17.4347
	scaffold_75	12971618	0.360594	Yes	18.4824	10.6133	21.7802	10.8155	20.1559	27.133	23.578	11.6471	22.3766	12.0142	18.3998	25.089	20.2882	18.574
	scaffold_243	26751779	0.303623	Yes	19.0142	10.7923	21.5935	11.1201	20.3947	27.092	23.4398	11.7682	22.8296	11.666	18.1661	25.9215	19.4499	17.7694
	scaffold_244	73653	-	Yes	15.1191	8.67212	19.3863	8.86657	18.7456	22.5334	20.4717	10.5106	18.491	9.9678	16.0042	21.7361	19.5081	19.2438
	scaffold_265	7334976	0.394341	Yes	18.8288	10.7217	21.2656	10.9917	20.1943	26.8065	23.0234	11.6042	22.6216	11.4601	17.9431	25.4699	19.6	17.4507
	scaffold_270	4795120	0.365677	Yes	18.4633	10.3099	21.5832	10.6844	20.6941	26.9356	23.4382	11.5648	22.3755	11.4823	18.0083	25.3453	19.0536	18.0001
	scaffold_291	5292091	-	Yes	18.8936	10.6751	22.7317	10.9046	21.5689	27.5898	25.0953	12.1772	23.0719	11.9707	18.7898	26.1742	19.8394	19.2877
	scaffold_318	456176	0.291639	Yes	12.8111	7.56665	16.6996	7.4885	16.8638	19.4573	17.9305	8.89896	15.5178	8.88806	13.54	18.1014	18.3669	19.3892
	scaffold_319	3366462	0.298232	Yes	19.4464	11.0378	22.1717	11.2885	21.0133	27.6118	24.0525	12.097	23.1093	11.8621	18.6097	26.3791	19.6043	18.2283
	scaffold_341	2103253	0.7456	Yes	17.1486	10.8104	20.9603	10.8004	20.3564	25.9888	23.2127	12.2088	20.6242	11.3119	17.193	24.3217	20.2153	20.0153
	scaffold_469	515885	-	Yes	16.5857	9.32757	20.7645	9.56328	19.9615	24.7414	22.1217	10.7533	20.0333	10.7521	17.016	22.6308	19.2687	18.9933
	scaffold_849	2737365	0.297644	Yes	19.1239	10.7892	21.5234	11.1928	20.3279	27.231	23.4231	11.6834	22.9463	11.577	17.9813	26.0432	19.1963	17.3663
	scaffold_1280	9424605	0.334734	Yes	19.6322	11.1866	22.341	11.6727	21.135	28.1059	24.2303	12.3477	23.6411	12.2078	18.7252	26.7546	19.1735	17.5172
	scaffold_1352	2709107	0.350902	Yes	19.6642	10.8196	22.6507	11.242	21.4432	28.6308	24.3614	12.1185	23.5998	12.0049	18.8674	26.8838	19.1141	17.8672
W-related	scaffold_61	5482632	0.204555	Yes	1.63783	11.605	1.77718	11.06	1.77072	2.17747	2.02524	13.0686	2.05656	12.3941	1.7933	1.85509	2.42631	1.90808
	scaffold_241	4314321	-	Yes	1.87363	12.1396	2.08594	11.6118	2.08193	2.55393	2.31695	13.6482	2.38678	12.9496	1.99707	2.22072	2.73018	2.19618
	scaffold_276	561197	0.414092	No	1.19	9.93025	1.21491	9.47973	1.13292	1.38992	1.24059	10.9458	1.31091	10.5644	1.24324	1.16364	1.59205	1.16632
	scaffold_321	1630921	0.231892	Yes	1.65423	11.8757	1.9243	11.5832	1.77385	2.30127	2.02928	13.3459	2.11086	12.9447	1.87385	1.98704	2.29156	1.90824
	scaffold_344	7126290	-	Yes	4.04149	13.7747	5.0188	13.7315	4.50832	5.976	5.17862	15.5611	4.54236	14.9466	3.79265	5.7473	5.11786	4.72083
	scaffold_351	7516317	0.201933	Yes	4.08466	13.8464	5.20365	13.1459	4.83349	5.92027	5.49554	16.1845	5.02658	14.7071	4.33831	5.21278	6.74822	6.37923
	scaffold_510	197223	-	Yes	3.3718	12.5285	4.50307	11.996	4.37482	5.03883	4.83722	13.3811	4.78661	13.4824	3.78328	4.98894	4.15205	4.19367
	scaffold_542	487686	-	Yes	2.71119	13.7788	3.23802	13.2707	3.06289	3.84802	3.40993	15.4649	3.36221	15.012	3.04805	3.22423	4.05666	3.48798
	scaffold_619	678342	0.229001	Yes	1.28253	10.4622	1.31891	9.97367	1.38747	1.66786	1.47739	11.5799	1.52454	11.4639	1.29054	1.31458	1.81244	1.41016
	scaffold_747	676507	0.210106	Yes	1.21484	11.2881	1.59687	10.6439	1.49172	1.81442	1.72429	12.6477	1.657	12.4814	1.63846	1.56751	2.01215	1.5772

## Sheet: Table S24
Table S24. Scaffolds belong to chromosome Z and W and the depth information of each GSA individual.
Chromosome	Scaffold ID	Length (bp)	BWA Mapping rate	Minimap2	GSA1	GSA2 (Female)	GSA3 (Female)	GSA4	GSA5 (Female)	GSA6 (Female)	GSA7	GSA8	GSA9	GSA10	GSA11
Z-related	scaffold_7	9509021	0.296911	Yes	26.14	13.55	16.45	26.35	11.26	13.33	23.82	22.18	23.65	20.58	27.69
	scaffold_28	751706	0.326572	Yes	21.77	12.66	13.41	21.29	10.29	11.81	20.36	19.19	20.99	18.08	22.82
	scaffold_45	460256	0.350099	No	20.77	10.89	12.34	20.37	9.54	10.96	19.74	17.8	20.1	17.14	22.46
	scaffold_50	53938	0.24359	Yes	18.51	8.65	9.89	16.48	8.02	10.82	19.01	17.74	20.09	16.26	20.44
	scaffold_69	7498185	0.293909	Yes	21.27	11.2	12.78	21.24	9.29	10.73	20.1	19.52	20.72	17.77	22.49
	scaffold_79	2608087	0.314306	Yes	21.26	11.3	12.68	21.14	9.37	11.12	20.14	19.54	20.63	17.46	22.57
	scaffold_85	1975774	0.309542	Yes	21.92	11.56	13.24	22.01	9.65	10.92	20.41	20.57	20.84	17.96	22.78
	scaffold_104	2482542	0.414563	Yes	20.49	10.74	12.3	20.26	8.92	10.84	19.73	19.37	20.31	17.29	22.51
	scaffold_120	3240227	0.419946	Yes	21.6	11.42	13.12	21.51	9.55	10.91	20.28	20.33	20.84	17.92	22.73
	scaffold_139	853087	0.362766	Yes	21.2	11.01	12.66	21.06	9.29	10.76	19.84	19.84	20.59	17.38	22.69
	scaffold_157	8156631	0.295014	Yes	21.94	11.51	13.18	21.93	9.6	10.91	20.44	20.24	20.87	17.93	22.8
	scaffold_163	4064828	0.33286	Yes	20.75	10.88	12.28	20.53	8.97	10.99	19.46	19.42	20.1	16.72	22.51
	scaffold_166	6217278	0.269313	Yes	22	11.61	13.33	22.12	9.64	11.13	19.87	19.95	20.4	17.16	22.97
	scaffold_171	891013	0.237882	Yes	20.45	10.49	11.91	19.76	8.7	10.6	19.64	18.33	20.3	17.11	22.06
	scaffold_176	5746052	0.716601	Yes	20.82	11.04	12.46	20.73	9.08	11.11	18.99	19.16	19.92	16.53	22.35
	scaffold_182	522299	0.365698	Yes	20.52	10.72	12.18	20.33	8.85	10.63	19.75	18.21	20.27	17.62	21.77
	scaffold_191	3520649	0.620625	Yes	21.89	11.51	13.14	22.05	9.55	11	19.59	20.02	20.02	16.72	22.75
	scaffold_201	4640795	0.29755	Yes	21.78	11.5	13.15	21.66	9.58	10.82	20.42	20.24	20.94	18.17	22.69
	scaffold_208	2080876	0.311556	Yes	21.5	11.37	12.87	21.2	9.5	11.42	19.55	18.49	20.13	16.72	22.62
	scaffold_210	1212947	0.321188	Yes	20.52	10.9	12.63	20.67	9.07	11.37	19.6	19.35	20.38	16.58	22.47
	scaffold_289	39008	0.244275	No	15.58	8.44	9.29	17.46	7.29	7.36	17.01	17.93	12.59	14.68	20.73
	scaffold_368	68224	0.241228	Yes	18.57	10.14	11.59	17.85	9.22	11.67	19.89	17.95	20.39	16.94	21.91
	scaffold_456	5088463	0.353614	Yes	21.91	11.63	13.36	22.02	9.63	10.9	20.55	20.3	21	18.08	22.8
	scaffold_607	905488	0.33521	Yes	21.47	11.31	12.83	21.47	9.33	10.62	20.05	19.47	20.97	18.16	22.33
W-related	scaffold_0	8514709	0.206812	Yes	1.64	11.98	13.39	1.49	9.95	12.17	1.46	1.22	1.37	1.16	1.72
	scaffold_2	870694	0.213069	Yes	3.07	12.69	14.15	2.88	10.43	13.43	2.78	2.37	2.66	2.26	3.39
	scaffold_58	7729657	-	Yes	6.03	14.51	16.71	6.19	12.03	15.16	5.39	5.66	5.53	4.6	6.61
	scaffold_644	1442194	0.210691	Yes	1.82	12.14	13.67	1.59	10.41	12.06	1.44	1.14	1.6	1.32	1.62
	scaffold_380	57003	-	Yes	0.16	10.86	14.1	0.22	9.47	10.42	0.17	0.19	0.12	0.21	0.22
